# Supplementary material for: Osteoblast Response to Widely Ranged Texturing Conditions Obtained through High Power Laser Beams on Ti Surfaces
Source: J Funct Biomater. 2024 Oct 12;15(10):303. doi: 10.3390/jfb15100303 (PMC11508658; doi:10.3390/jfb15100303)
Supplement: Supplementary file 1 [file jfb-15-00303-s001.zip]

Archive with 1 entries (1 files):
- jfb-3145696-supplementary.pdf
